# Supplementary material for: Identification and immune landscape analysis of fatty acid metabolism genes related subtypes of gastric cancer
Source: Sci Rep. 2023 Nov 22;13:20443. doi: 10.1038/s41598-023-47631-6 (PMC10665388; doi:10.1038/s41598-023-47631-6)
Supplement: Supplementary file 8 — Supplementary Table S1. [file 41598_2023_47631_MOESM8_ESM.xlsx]

## Sheet: Table S1
Table S1: Fatty_acid_metabolism_genesets
REACTOME_FATTY_ACID_METABOLISM	NDUFAB1	ACSM3	PON1	CROT	ELOVL5	ALOX5	DPEP1	TBXAS1	ACAA1	ELOVL1	ACSL4	ALDH3A2	ACADVL	PTGS2	HACD3	ACACB	HADHA	ACOX3	PTGS1	CRAT	ACOT7	SCD	TECR	GGT5	GGT1	SLC25A1	MCAT	SLC25A17	ACOT8	ABCD1	MLYCD	ABCC1	ACSBG1	DECR1	PON3	PON2	PRKAG2	PTGR1	PTGDS	PHYH	ACBD5	ALOX12	CPT1A	PTGES3	LTA4H	ACAD10	PPARD	ACOT13	HSD17B8
KEGG_FATTY_ACID_METABOLISM	CPT1A	CPT1C	ACADS	ALDH1B1	ACADSB	ACADL	ALDH2	ACADM	CYP4A11	ACAT2	ACADVL	ACAT1	ACAA2	HADH	HADHB	HADHA	CYP4A22	ADH7	ADH6	ACSL6	ADH1B	ADH1C	ADH4	ECHS1	ADH5	ALDH9A1	ALDH3A2	ACSL5	ADH1A	EHHADH	GCDH	ALDH7A1	ACOX3	ACSL1	ACAA1	CPT2	CPT1B	ACOX1	ECI2	ECI1	ACSL3	ACSL4
HALLMARK_FATTY_ACID_METABOLISM	ACAA1	ACAA2	ACADL	ACADM	ACOT8	ACOX1	ACSL1	ALDH3A2	CCDC58	CPT2	CYP4A11	DECR1	ECH1	ECI1	ELOVL5	FABP1	FABP2	HADH	HIBCH	HMGCL	HSD17B11	IDH1	ME1	MGLL	MLYCD	PCBD1	RETSAT	S100A10	SUCLG1	VNN1	EHHADH	ALDH9A1	HADHB	ECHS1	ACADS	CA2	HSD17B10	ALDH1A1	ACADVL	HSD17B4	CA4	ADH1C	ADH7	PTS	MAOA	HAO2	HSD17B7	MCEE	ACAT2
GeneCard	FASN	FABP2	LIPA	INS	SLC17A5	HADHA	FADS1	PPARG	FABP4	FABP1	CPT2	ACADM	MTR	ALB	FABP3	FADS2	DDC	CPT1A	PPARA	ACADVL	MMACHC	BAAT	LPL	FA2H	FABP5	ABCD1	FAAH	PNPLA3	CYP2D6	HADHB	SLC27A1	ADIPOQ	LIPC	ACADS	BCKDHB	CYP2C19	ACOX1	APOE	PHYH	SCD	NR1H4	FABP6
[truncated: 128 more columns]
