# Supplementary material for: Identification and immune landscape analysis of fatty acid metabolism genes related subtypes of gastric cancer
Source: Sci Rep. 2023 Nov 22;13:20443. doi: 10.1038/s41598-023-47631-6 (PMC10665388; doi:10.1038/s41598-023-47631-6)
Supplement: Supplementary file 9 — Supplementary Table S2. [file 41598_2023_47631_MOESM9_ESM.xlsx]

## Sheet: Table S2
Table S2: Fatty acid metabolism genes associated with prognosis in gastric cancer
Gene ID	HR	HR.95L	HR.95H	pvalue
ACADS	0.806448	0.656489	0.990661	0.040428
ACADSB	0.669228	0.448461	0.998675	0.049246
ALDH9A1	0.606509	0.391921	0.938592	0.0248052
ACOX3	0.631137	0.474741	0.839056	0.00153607
CPT2	0.724735	0.554605	0.947055	0.0183507
FADS1	1.22478	1.03893	1.44386	0.0157424
ACSM3	0.828225	0.703274	0.975378	0.023899
ACACB	1.16006	1.00648	1.33708	0.040448
GGT5	1.34274	1.0197	1.76811	0.0358286
SLC25A17	0.624643	0.455666	0.856283	0.0034549
DECR1	0.813993	0.68562	0.966402	0.0187614
LTA4H	0.651714	0.495653	0.856912	0.00217204
HSD17B8	0.767366	0.610199	0.965013	0.0235413
ELOVL4	1.33001	1.08956	1.62352	0.0050619
EPHX2	0.833429	0.719285	0.965686	0.0153257
MCEE	0.747902	0.566861	0.986762	0.0399562
HACL1	0.717777	0.537333	0.958816	0.0247908
HSD17B4	0.768965	0.595287	0.993314	0.0442916
CYP1B1	1.11439	1.01441	1.22422	0.0239293
SLC27A2	0.752676	0.660858	0.857251	1.86535e-05
PTGES2	0.820152	0.675421	0.995896	0.0453404
MMAA	0.748395	0.579987	0.965701	0.0258607
FAAH2	0.777252	0.608018	0.99359	0.044295
SLC22A5	0.628535	0.488809	0.8082	0.000294598
LTC4S	1.36627	1.09155	1.71012	0.00643448
FABP2	0.854892	0.741746	0.985296	0.030428
HIBCH	0.708881	0.535939	0.937631	0.0158965
MGLL	1.26078	1.08223	1.46877	0.00293664
SUCLG1	0.661691	0.488563	0.896169	0.0076233
AUH	0.725575	0.58557	0.899055	0.00335889
FH	0.784178	0.638763	0.962696	0.0201652
GRHPR	0.743659	0.570537	0.969312	0.0284892
MDH2	0.647243	0.427928	0.978958	0.0393314
BCKDHB	0.776894	0.609759	0.98984	0.0410935
INMT	1.1962	1.06772	1.34013	0.00200022
IDH3B	0.68325	0.507723	0.91946	0.0119294
GPD2	0.786649	0.6189	0.999866	0.0498721
PSME1	0.614172	0.444722	0.848186	0.00308008
ODC1	0.803775	0.65083	0.992662	0.0425243
AOC3	1.19991	1.02378	1.40633	0.0244421
ADIPOR2	0.750108	0.571556	0.98444	0.0381697
LGALS1	1.28825	1.10094	1.50744	0.00158045
METAP1	0.739513	0.55501	0.98535	0.0393268
GABARAPL1	1.22531	1.01859	1.47399	0.0311333
IL4I1	0.708922	0.580486	0.865777	0.00074291
TP53INP2	1.38389	1.06827	1.79275	0.0138927
PDHA1	0.74074	0.568618	0.964965	0.0261288
DDC	0.868685	0.797155	0.946634	0.00132348
MMACHC	0.631819	0.500339	0.79785	0.000114758
SLC27A1	1.26663	1.05297	1.52365	0.0121567
