# Supplementary material for: Identification and immune landscape analysis of fatty acid metabolism genes related subtypes of gastric cancer
Source: Sci Rep. 2023 Nov 22;13:20443. doi: 10.1038/s41598-023-47631-6 (PMC10665388; doi:10.1038/s41598-023-47631-6)
Supplement: Supplementary file 10 — Supplementary Table S3. [file 41598_2023_47631_MOESM10_ESM.xlsx]

## Sheet: Table S3
Table S3: Differentially Expressed Gene (DEGs)
Gene	logFC	AveExpr	t	P.Value	adj. P.Val	B
BNC2	1.30132	7.60049	20.4249	1.84e-65	2.89e-61	138.297
JAM3	1.48805	10.0183	19.9812	1.88e-63	1.48e-59	133.702
JAM2	1.38859	8.05902	19.7411	2.3e-62	1.21e-58	131.219
PODN	1.82051	9.4405	19.3728	1.07e-60	4.2e-57	127.411
SLIT2	1.54367	8.07469	19.2992	2.3e-60	7.24e-57	126.65
DPYSL3	1.75615	11.3345	19.1841	7.63e-60	2e-56	125.462
FERMT2	1.4236	10.8072	18.9437	9.3e-59	2.09e-55	122.98
INMT	1.5897	7.8187	18.731	8.48e-58	1.67e-54	120.787
DACT3	1.69456	8.99021	18.5853	3.85e-57	6.73e-54	119.286
CPXM2	1.83945	8.68105	18.5548	5.28e-57	8.3e-54	118.973
SPARCL1	1.92404	11.7315	18.5376	6.31e-57	9.02e-54	118.795
GYPC	1.26435	8.67289	18.4476	1.61e-56	2.1e-53	117.869
CYP1B1	1.9878	8.63081	18.4313	1.9e-56	2.3e-53	117.702
HSPB6	2.25099	7.96085	18.3998	2.63e-56	2.96e-53	117.377
CLIP3	1.61716	9.5528	18.3554	4.17e-56	4.1e-53	116.921
RGMA	2.12185	9.39421	18.2484	1.26e-55	1.17e-52	115.821
FHL1	2.00567	8.76198	17.9941	1.76e-54	1.53e-51	113.21
MSRB3	1.5734	8.01005	17.93	3.41e-54	2.82e-51	112.553
ABI3BP	1.81789	8.54217	17.9033	4.49e-54	3.53e-51	112.28
PDLIM3	1.93502	9.81516	17.8484	7.9e-54	5.92e-51	111.718
CALD1	1.47887	10.8802	17.8269	9.87e-54	7.06e-51	111.497
RERG	1.53652	7.63565	17.8207	1.05e-53	7.2e-51	111.433
DDR2	1.17599	7.64994	17.7852	1.52e-53	9.95e-51	111.07
RSPO3	1.45149	8.79456	17.7724	1.73e-53	1.08e-50	110.939
THBS4	2.86526	9.13152	17.7698	1.78e-53	1.08e-50	110.912
MGP	2.14125	11.6529	17.6904	4.03e-53	2.35e-50	110.1
SCRG1	2.59605	8.21723	17.6842	4.3e-53	2.42e-50	110.036
C14orf132	1.51119	8.24769	17.6559	5.76e-53	3.12e-50	109.747
C7	2.20323	7.71615	17.6118	9.07e-53	4.75e-50	109.296
FLRT2	1.20114	7.37352	17.5013	2.83e-52	1.39e-49	108.167
CRYAB	1.79276	8.3803	17.4284	5.99e-52	2.86e-49	107.423
FBLN5	1.08779	8.1721	17.387	9.17e-52	4.12e-49	107
EML1	1.17957	7.84008	17.3501	1.34e-51	5.85e-49	106.624
RNF150	1.54302	8.24147	17.2845	2.63e-51	1.12e-48	105.955
COX7A1	1.38501	9.11929	17.248	3.82e-51	1.58e-48	105.584
TSHZ3	1.14945	8.40304	17.2364	4.31e-51	1.74e-48	105.465
MPDZ	1.09172	7.61083	17.2313	4.54e-51	1.79e-48	105.413
MXRA7	1.02256	7.94319	17.2146	5.39e-51	2.07e-48	105.244
RECK	1.0277	7.67842	17.1796	7.72e-51	2.89e-48	104.887
NDN	1.53854	9.89804	17.1618	9.27e-51	3.39e-48	104.706
PBX3	1.13558	10.064	16.916	1.15e-49	3.93e-47	102.208
SFRP1	2.06998	7.59908	16.877	1.71e-49	5.73e-47	101.812
MOXD1	1.33608	8.14835	16.8333	2.67e-49	8.76e-47	101.369
PRICKLE1	1.32069	8.55131	16.8008	3.73e-49	1.2e-46	101.039
MYL9	1.83887	8.91641	16.7872	4.28e-49	1.35e-46	100.902
AP1S2	1.16322	9.79496	16.7373	7.13e-49	2.2e-46	100.396
MRGPRF	1.51122	7.66635	16.7322	7.51e-49	2.27e-46	100.345
SERPINF1	1.39658	8.68143	16.6406	1.91e-48	5.67e-46	99.4179
OGN	1.61778	6.9657	16.6319	2.09e-48	6.08e-46	99.3296
TGFB3	1.19309	8.62035	16.6156	2.47e-48	7.05e-46	99.1647
PGM5	2.1075	8.52891	16.534	5.66e-48	1.59e-45	98.3401
FXYD6	1.22956	7.75921	16.4021	2.17e-47	5.98e-45	97.0088
LIMS2	1.18993	7.36242	16.327	4.64e-47	1.24e-44	96.2527
CLEC14A	1.01506	9.26002	16.3139	5.3e-47	1.39e-44	96.1206
MFAP4	1.89683	10.8531	16.281	7.41e-47	1.91e-44	95.7894
C1S	1.38021	10.0651	16.2711	8.19e-47	2.08e-44	95.6899
PRICKLE2	1.148	8.48756	16.2284	1.26e-46	3.1e-44	95.2605
OMD	1.3588	7.21657	16.211	1.51e-46	3.64e-44	95.0848
COL14A1	1.21818	7.5378	16.2029	1.64e-46	3.9e-44	95.0033
CSRP1	1.23493	11.651	16.1998	1.69e-46	3.96e-44	94.9729
SYT11	1.22225	10.0739	16.1945	1.78e-46	4.12e-44	94.9193
KCNMA1	1.54065	7.64515	16.1555	2.64e-46	6.02e-44	94.527
LMO3	1.04915	6.66727	16.1373	3.18e-46	6.95e-44	94.3445
LMOD1	1.60977	7.28207	16.1372	3.18e-46	6.95e-44	94.3434
FNBP1	1.24365	10.6726	16.1298	3.43e-46	7.38e-44	94.2691
MEF2C	1.00875	7.96751	16.0811	5.61e-46	1.18e-43	93.7802
SSPN	1.3234	8.77736	16.0647	6.62e-46	1.37e-43	93.6164
NEXN	1.44756	8.48213	16.0599	6.95e-46	1.42e-43	93.5675
CYBRD1	1.53745	10.3965	16.0315	9.27e-46	1.87e-43	93.2827
HSPB7	1.71015	7.3505	16.0234	1.01e-45	2e-43	93.2016
PLAC9	1.39835	7.90221	16.0119	1.13e-45	2.22e-43	93.0864
TCF4	1.00905	8.92368	16.0091	1.16e-45	2.26e-43	93.0584
SETBP1	1.32826	8.29714	15.9702	1.72e-45	3.3e-43	92.6683
STON1	1.19098	7.16337	15.8855	4.04e-45	7.57e-43	91.8211
FBLN1	1.66606	10.1596	15.8007	9.5e-45	1.74e-42	90.9736
PTGIS	1.46065	7.59144	15.799	9.66e-45	1.75e-42	90.9564
CNN1	2.53805	8.9899	15.7912	1.05e-44	1.87e-42	90.8787
PDE7B	1.17297	7.50842	15.7599	1.43e-44	2.53e-42	90.5655
LAYN	1.04328	7.40597	15.7395	1.76e-44	3.07e-42	90.3625
MYLK	1.8218	8.73096	15.6998	2.62e-44	4.53e-42	89.9659
TMEM47	1.32142	9.80932	15.5544	1.13e-43	1.93e-41	88.5176
LDB2	1.04469	9.87476	15.5434	1.26e-43	2.13e-41	88.4086
SERPING1	1.1693	8.80413	15.4921	2.11e-43	3.53e-41	87.8989
CHRDL2	1.52954	7.4402	15.4671	2.71e-43	4.39e-41	87.6501
TAGLN	1.511	11.8962	15.4616	2.86e-43	4.59e-41	87.5961
MAMDC2	1.6692	7.54552	15.448	3.28e-43	5.21e-41	87.4603
EDNRA	1.07005	8.63844	15.4234	4.19e-43	6.59e-41	87.2168
SPON1	1.79566	9.94386	15.3838	6.23e-43	9.51e-41	86.8242
TGFB1I1	1.00613	7.71448	15.3693	7.2e-43	1.09e-40	86.6802
TPM2	1.42481	11.8771	15.2732	1.88e-42	2.77e-40	85.7285
SYNPO2	1.25976	6.8996	15.2531	2.3e-42	3.34e-40	85.5299
RCAN2	1.39661	9.178	15.2456	2.47e-42	3.57e-40	85.4557
SVEP1	1.50864	8.76602	15.1995	3.92e-42	5.6e-40	84.9995
FRZB	1.66124	9.7236	15.1774	4.88e-42	6.91e-40	84.7819
C1QTNF5	1.15566	9.85676	15.1556	6.06e-42	8.51e-40	84.5667
COL8A1	1.4387	9.15502	15.1073	9.81e-42	1.34e-39	84.0893
COLEC12	1.13775	7.51441	15.098	1.08e-41	1.43e-39	83.9978
ALDH1A3	1.28458	9.86449	15.098	1.08e-41	1.43e-39	83.9978
SORBS1	1.36749	7.64526	15.0205	2.32e-41	3.07e-39	83.2343
CILP	1.53454	7.71992	14.9913	3.1e-41	4.07e-39	82.947
SFRP2	2.18214	9.59652	14.9845	3.32e-41	4.31e-39	82.8801
CXCL12	1.17506	7.76712	14.9496	4.69e-41	5.86e-39	82.5367
CPE	1.50328	8.59479	14.9448	4.92e-41	6.05e-39	82.4894
PALLD	1.1178	11.5748	14.9389	5.22e-41	6.36e-39	82.4314
ARMCX2	1.1175	8.84578	14.911	6.88e-41	8.32e-39	82.1573
RFTN1	1.02395	10.7271	14.8907	8.41e-41	1e-38	81.9586
FSTL1	1.12963	9.96729	14.842	1.36e-40	1.6e-38	81.4804
TIMP2	1.11514	10.3324	14.8128	1.82e-40	2.1e-38	81.1945
ECM2	1.0187	8.01011	14.8032	2e-40	2.29e-38	81.0998
SMOC2	1.77209	9.10002	14.7851	2.39e-40	2.72e-38	80.923
FAM107A	1.23638	7.72842	14.6906	6.07e-40	6.81e-38	79.9985
GREM1	1.76466	10.0445	14.6853	6.4e-40	7.13e-38	79.946
NR2F1	1.30832	8.46811	14.6765	6.97e-40	7.72e-38	79.8608
GAS1	1.42839	8.23247	14.6743	7.12e-40	7.83e-38	79.8392
PDE1A	1.02215	7.47208	14.6611	8.11e-40	8.86e-38	79.71
GNG11	1.14777	9.64107	14.6601	8.19e-40	8.88e-38	79.7005
LRRC32	1.08012	9.64529	14.6336	1.06e-39	1.14e-37	79.4412
BARX1	1.37719	7.46465	14.5803	1.8e-39	1.91e-37	78.9215
MN1	1.1069	7.79691	14.5124	3.5e-39	3.7e-37	78.2599
ROR2	1.06536	7.77875	14.4671	5.46e-39	5.61e-37	77.8191
KCNMB1	1.9338	9.40939	14.4629	5.69e-39	5.81e-37	77.778
CCNB2	-1.07334	10.2292	-14.4153	9.07e-39	9.02e-37	77.3165
EFEMP1	1.41844	8.70471	14.3735	1.37e-38	1.35e-36	76.9101
ABCA8	1.31325	7.1959	14.3541	1.65e-38	1.62e-36	76.7225
SRPX	1.53761	8.34216	14.2952	2.93e-38	2.87e-36	76.1518
CENPN	-1.03941	9.47746	-14.2738	3.62e-38	3.51e-36	75.9441
IGFBP7	1.23131	12.4519	14.2705	3.74e-38	3.6e-36	75.9124
ISL1	1.39515	9.57989	14.2396	5.05e-38	4.76e-36	75.6133
GHR	1.13485	7.17028	14.2261	5.76e-38	5.36e-36	75.4826
TCEAL3	1.06938	9.95844	14.166	1.03e-37	9.51e-36	74.9025
CNTNAP1	1.0077	7.75788	14.1539	1.16e-37	1.06e-35	74.7855
RARRES2	1.17445	10.2269	14.145	1.27e-37	1.15e-35	74.7001
PLA2G4C	1.06796	8.87976	14.1203	1.61e-37	1.44e-35	74.4611
TCEAL2	1.92311	7.77808	14.116	1.68e-37	1.49e-35	74.4202
EMILIN1	1.2196	8.36093	14.1116	1.76e-37	1.55e-35	74.3778
PDE5A	1.01507	8.31594	14.1051	1.87e-37	1.64e-35	74.3149
FOXF1	1.04537	8.15735	14.0664	2.73e-37	2.38e-35	73.9419
HSPB8	1.48656	7.69745	13.9308	1.01e-36	8.67e-35	72.6389
CAV1	1.28536	9.9337	13.9302	1.02e-36	8.67e-35	72.6334
CCNA2	-1.07839	9.27141	-13.9151	1.18e-36	9.82e-35	72.4888
FLNC	1.75051	9.9212	13.865	1.91e-36	1.56e-34	72.009
EFEMP2	1.05623	9.49753	13.8602	2.01e-36	1.63e-34	71.9628
PPP1R3C	1.62742	8.27309	13.8548	2.11e-36	1.69e-34	71.9116
GLT8D2	1.06816	8.51954	13.8331	2.61e-36	2.07e-34	71.7031
DES	2.40702	8.39373	13.7397	6.41e-36	4.92e-34	70.8113
CLDN5	1.15348	8.58471	13.7263	7.29e-36	5.54e-34	70.6832
RBPMS2	1.68114	9.46493	13.6999	9.4e-36	7.07e-34	70.4315
OIP5	-1.04557	8.8494	-13.6947	9.88e-36	7.4e-34	70.382
AURKA	-1.09471	10.1109	-13.5799	2.97e-35	2.17e-33	69.2899
IGFBP4	1.22454	10.7486	13.5159	5.49e-35	3.82e-33	68.6827
SMTN	1.28732	8.39609	13.4777	7.9e-35	5.45e-33	68.3214
CASQ2	1.30266	6.89822	13.4526	1e-34	6.81e-33	68.0833
SOD3	1.06522	7.13113	13.4474	1.06e-34	7.09e-33	68.034
HEYL	1.08723	9.63575	13.4452	1.08e-34	7.21e-33	68.0136
ACTA2	1.13683	13.7135	13.4231	1.33e-34	8.87e-33	67.8045
TMEM100	1.13637	7.25615	13.361	2.4e-34	1.6e-32	67.2179
MYH11	2.16897	11.487	13.3148	3.73e-34	2.43e-32	66.7824
AEBP1	1.28796	10.2429	13.2733	5.53e-34	3.54e-32	66.3916
TPX2	-1.05896	8.82778	-13.2317	8.21e-34	5.12e-32	66.001
MELK	-1.01388	9.41495	-13.1872	1.25e-33	7.72e-32	65.5825
CFH	1.20427	8.32845	13.1661	1.53e-33	9.28e-32	65.3848
PLSCR4	1.01889	8.84678	13.1571	1.66e-33	9.95e-32	65.3007
AURKB	-1.10138	9.23912	-13.151	1.76e-33	1.05e-31	65.2438
MEIS1	1.04861	8.46994	13.1306	2.14e-33	1.26e-31	65.0521
PRRX1	1.1159	8.49359	13.118	2.41e-33	1.41e-31	64.9345
CDH11	1.12592	10.5359	13.1047	2.73e-33	1.58e-31	64.8095
CDC20	-1.17478	10.9262	-13.0585	4.22e-33	2.42e-31	64.3777
BUB1	-1.02866	9.02828	-13.0382	5.11e-33	2.91e-31	64.1887
KANK2	1.04714	7.94792	13.015	6.36e-33	3.6e-31	63.9717
IGFBP6	1.16298	9.09523	12.9132	1.66e-32	9.2e-31	63.0237
C1R	1.12516	8.24436	12.9023	1.83e-32	1.01e-30	62.9228
TMOD1	1.09763	7.24455	12.8789	2.28e-32	1.24e-30	62.7051
ZSCAN18	1.28599	9.36418	12.8767	2.33e-32	1.26e-30	62.6845
TIMP3	1.21261	9.18639	12.8658	2.58e-32	1.39e-30	62.5834
PPP1R14A	1.2635	9.08017	12.8393	3.31e-32	1.77e-30	62.3372
SPARC	1.14634	11.3678	12.7925	5.13e-32	2.71e-30	61.9036
TSHZ2	1.047	8.50352	12.7685	6.41e-32	3.34e-30	61.6819
PRND	1.05144	7.02607	12.7666	6.53e-32	3.39e-30	61.6637
FBLN2	1.14604	8.72869	12.74	8.37e-32	4.3e-30	61.4182
MFAP5	1.47423	9.17602	12.6592	1.78e-31	8.9e-30	60.6722
TMEM119	1.25066	9.42186	12.597	3.17e-31	1.53e-29	60.1002
SGCE	1.12522	9.64258	12.5605	4.44e-31	2.11e-29	59.7643
BEX4	1.06015	7.90154	12.5493	4.93e-31	2.33e-29	59.6622
CACNA1H	1.17943	8.06234	12.5272	6.05e-31	2.83e-29	59.459
HOPX	1.19318	8.67169	12.4362	1.4e-30	6.38e-29	58.6256
IL33	1.13341	7.69278	12.4356	1.41e-30	6.39e-29	58.6201
SCG5	1.20931	8.92419	12.431	1.47e-30	6.64e-29	58.5788
APOD	2.12165	9.95948	12.4056	1.86e-30	8.33e-29	58.346
SNRPN	1.00586	8.19721	12.3627	2.76e-30	1.22e-28	57.9547
DCN	1.20267	11.7326	12.3557	2.94e-30	1.29e-28	57.8914
COL6A2	1.13369	8.73759	12.2941	5.18e-30	2.25e-28	57.3309
SLC27A2	-1.05609	8.5058	-12.289	5.43e-30	2.35e-28	57.2845
CCL19	1.73839	8.46243	12.1291	2.34e-29	9.4e-28	55.8364
CDCA3	-1.01955	8.29996	-12.1232	2.47e-29	9.85e-28	55.783
A2M	1.09544	11.0156	12.1065	2.88e-29	1.14e-27	55.6322
TACR2	1.08917	6.61375	12.101	3.03e-29	1.19e-27	55.5821
ACTG2	1.80745	12.5264	12.0576	4.5e-29	1.74e-27	55.1908
VIP	1.38872	7.18361	12.0472	4.94e-29	1.9e-27	55.0973
FCER1A	1.33754	7.32925	11.9215	1.55e-28	5.72e-27	53.969
PTGDS	1.61267	8.91125	11.9193	1.58e-28	5.81e-27	53.9499
ANGPTL2	1.11943	10.0042	11.7548	6.94e-28	2.46e-26	52.4824
TGFBR3	1.01505	9.81838	11.7428	7.73e-28	2.72e-26	52.3755
PDGFRL	1.13597	8.01017	11.7142	9.99e-28	3.47e-26	52.1214
PNCK	1.72823	7.97158	11.6864	1.28e-27	4.4e-26	51.8751
CAP2	1.12908	9.07748	11.6616	1.6e-27	5.46e-26	51.6553
RGS4	1.02095	7.79489	11.6464	1.83e-27	6.23e-26	51.5212
SFRP4	1.51543	8.42536	11.6253	2.21e-27	7.5e-26	51.3343
CH25H	1.08153	7.75215	11.6217	2.28e-27	7.7e-26	51.303
UBE2C	-1.09651	10.2751	-11.4884	7.48e-27	2.4e-25	50.1282
TNC	1.13439	8.99259	11.4824	7.89e-27	2.52e-25	50.0754
GINS2	-1.13109	9.18717	-11.3892	1.8e-26	5.62e-25	49.2589
LOXL4	1.02927	7.67269	11.3169	3.41e-26	1.03e-24	48.6281
SPOCK1	1.16773	8.49237	11.1793	1.14e-25	3.26e-24	47.4335
RGS5	1.06248	9.51473	11.1787	1.15e-25	3.27e-24	47.4283
MYH10	1.04939	10.4113	11.17	1.24e-25	3.52e-24	47.3528
DPT	1.0816	7.21367	11.1273	1.8e-25	5.03e-24	46.9836
CLDN11	1.096	7.5971	11.0487	3.56e-25	9.68e-24	46.3071
THBS1	1.11954	10.5085	10.9987	5.49e-25	1.46e-23	45.8771
COL6A1	1.02114	10.3014	10.9806	6.43e-25	1.7e-23	45.7218
CTSK	1.03621	10.3867	10.9787	6.53e-25	1.72e-23	45.7056
ITM2A	1.17426	9.61331	10.9247	1.04e-24	2.69e-23	45.2438
THBS2	1.23846	10.9685	10.7703	3.94e-24	9.64e-23	43.9297
PDK4	1.20468	8.71038	10.569	2.19e-23	4.99e-22	42.2334
TOP2A	-1.02236	10.9302	-10.5002	3.92e-23	8.77e-22	41.6576
SMYD1	1.18184	6.33168	10.4667	5.2e-23	1.15e-21	41.3786
CTSG	1.27809	7.3871	10.4346	6.81e-23	1.49e-21	41.1115
PRSS3	-1.27484	10.3676	-10.4187	7.79e-23	1.69e-21	40.9789
PI16	1.19046	7.3749	10.3533	1.35e-22	2.87e-21	40.4361
MATN2	1.15821	9.49161	10.0867	1.24e-21	2.39e-20	38.2467
SERPINE2	1.02408	11.6156	9.95525	3.64e-21	6.7e-20	37.1796
CGNL1	1.04744	9.31899	9.89294	6.06e-21	1.09e-19	36.677
ITPKA	-1.0261	9.32488	-9.86242	7.77e-21	1.39e-19	36.4314
REEP1	1.06863	7.65557	9.62476	5.3e-20	8.88e-19	34.5365
CD79B	1.02244	8.02898	9.50367	1.39e-19	2.25e-18	33.5825
LUM	1.05294	11.6225	9.38599	3.54e-19	5.53e-18	32.663
GOLT1A	-1.02235	8.52779	-9.27232	8.64e-19	1.31e-17	31.7819
MYOM1	1.02904	8.13308	9.24178	1.1e-18	1.64e-17	31.5465
FNDC1	1.23547	8.79964	9.17414	1.86e-18	2.71e-17	31.0267
CCL21	1.05292	8.12911	9.05905	4.53e-18	6.4e-17	30.1484
CFD	1.05895	10.137	8.79261	3.46e-17	4.52e-16	28.1441
COMP	1.01419	7.34856	8.7727	4.02e-17	5.21e-16	27.9961
GZMK	1.03244	8.41276	8.63366	1.14e-16	1.42e-15	26.9683
DDC	-1.14521	9.26097	-8.13239	4.46e-15	4.67e-14	23.3608
CR2	1.0247	7.09886	8.09298	5.91e-15	6.07e-14	23.0839
FCRLA	1.01723	7.40669	8.07199	6.87e-15	7.01e-14	22.9367
MMP12	-1.26371	9.13732	-8.04912	8.08e-15	8.16e-14	22.7768
CCL20	-1.09714	10.048	-7.11636	4.62e-12	3.46e-11	16.548
MEP1A	-1.24571	8.35432	-6.86816	2.26e-11	1.58e-10	14.9917
GABRP	1.16539	8.67955	5.4619	7.95e-08	3.61e-07	7.04433
